# Supplementary material for: SOS3 from Avicennia marina Enhances Salt Stress Tolerance of Arabidopsis thaliana
Source: Cells. 2025 Jun 19;14(12):935. doi: 10.3390/cells14120935 (PMC12191392; doi:10.3390/cells14120935)
Supplement: Supplementary file 1 [file cells-14-00935-s001.zip]

Archive with 1 entries (1 files):
- cells-3644334-supplementary.pdf
